# Supplementary material for: Profiling mitochondrial DNA mutations in tumors and circulating extracellular vesicles of triple‐negative breast cancer patients for potential biomarker development
Source: FASEB Bioadv. 2023 Sep 8;5(10):412–26. doi: 10.1096/fba.2023-00070 (PMC10551276; doi:10.1096/fba.2023-00070)
Supplement: Supplementary file 4 — Table S2. [file FBA2-5-412-s003.txt]

accession	study	object_status	bioproject_accession	biosample_accession	sample_name	library_ID	title	library_strategy	library_source	library_selection	library_layout	platform	instrument_model	design_description	filetype	fasta_file	assembly	filename	filename2	filename3	filename4	filename5	filename6	filename7	filename8
SRR22470058	SRP410694	new	PRJNA907028	SAMN31948929	MN1	MN1	Matched Normal	WGA	GENOMIC	PCR	paired	ILLUMINA	Illumina NovaSeq 6000	mitochondrial genome amplification and sequencing	PacBio_HDF5			NovaS01596-BSKS18938BC1-22919014-A102V1-PM4-0A-PM1-22R57067.bam
SRR22470057	SRP410694	new	PRJNA907028	SAMN31948930	MN2	MN2	Matched Normal	WGA	GENOMIC	PCR	paired	ILLUMINA	Illumina NovaSeq 6000	mitochondrial genome amplification and sequencing	PacBio_HDF5			NovaS01596-BSKS18938BC1-22919014-A102V1-PM4-0A-PM1-22R57069.bam
SRR22470046	SRP410694	new	PRJNA907028	SAMN31948931	MN3	MN3	Matched Normal	WGA	GENOMIC	PCR	paired	ILLUMINA	Illumina NovaSeq 6000	mitochondrial genome amplification and sequencing	PacBio_HDF5			NovaS01596-BSKS18938BC1-22919014-A102V1-PM4-0A-PM1-22R57071.bam
SRR22470035	SRP410694	new	PRJNA907028	SAMN31948932	MN4	MN4	Matched Normal	WGA	GENOMIC	PCR	paired	ILLUMINA	Illumina NovaSeq 6000	mitochondrial genome amplification and sequencing	PacBio_HDF5			NovaS01596-BSKS18938BC1-22919014-A102V1-PM4-0A-PM1-22R57073.bam
SRR22470024	SRP410694	new	PRJNA907028	SAMN31948933	MN5	MN5	Matched Normal	WGA	GENOMIC	PCR	paired	ILLUMINA	Illumina NovaSeq 6000	mitochondrial genome amplification and sequencing	PacBio_HDF5			NovaS01596-BSKS18938BC1-22919014-A102V1-PM4-0B-PM1-22R57075.bam
SRR22470013	SRP410694	new	PRJNA907028	SAMN31948934	MN6	MN6	Matched Normal	WGA	GENOMIC	PCR	paired	ILLUMINA	Illumina NovaSeq 6000	mitochondrial genome amplification and sequencing	PacBio_HDF5			NovaS01596-BSKS18938BC1-22919014-A102V1-PM4-0A-PM1-22R57077.bam
SRR22470002	SRP410694	new	PRJNA907028	SAMN31948935	MN7	MN7	Matched Normal	WGA	GENOMIC	PCR	paired	ILLUMINA	Illumina NovaSeq 6000	mitochondrial genome amplification and sequencing	PacBio_HDF5			NovaS01596-BSKS18938BC1-22919014-A102V1-PM4-0B-PM1-22R57079.bam
SRR22469991	SRP410694	new	PRJNA907028	SAMN31948936	MN8	MN8	Matched Normal	WGA	GENOMIC	PCR	paired	ILLUMINA	Illumina NovaSeq 6000	mitochondrial genome amplification and sequencing	PacBio_HDF5			NovaS01596-BSKS18938BC1-22919014-A102V1-PM4-0A-PM1-22R57081.bam
SRR22469980	SRP410694	new	PRJNA907028	SAMN31948937	MN9	MN9	Matched Normal	WGA	GENOMIC	PCR	paired	ILLUMINA	Illumina NovaSeq 6000	mitochondrial genome amplification and sequencing	PacBio_HDF5			NovaS01596-BSKS18938BC1-22919014-A102V1-PM4-0A-PM1-22R57083.bam
SRR22469977	SRP410694	new	PRJNA907028	SAMN31948938	MN10	MN10	Matched Normal	WGA	GENOMIC	PCR	paired	ILLUMINA	Illumina NovaSeq 6000	mitochondrial genome amplification and sequencing	PacBio_HDF5			NovaS01596-BSKS18938BC1-22919014-A102V1-PM4-0A-PM1-22R57085.bam
SRR22470056	SRP410694	new	PRJNA907028	SAMN31948939	MN11	MN11	Matched Normal	WGA	GENOMIC	PCR	paired	ILLUMINA	Illumina NovaSeq 6000	mitochondrial genome amplification and sequencing	PacBio_HDF5			NovaS01596-BSKS18938BC1-22919014-A102V1-PM4-0A-PM1-22R57087.bam
SRR22470055	SRP410694	new	PRJNA907028	SAMN31948940	MN12	MN12	Matched Normal	WGA	GENOMIC	PCR	paired	ILLUMINA	Illumina NovaSeq 6000	mitochondrial genome amplification and sequencing	PacBio_HDF5			NovaS01596-BSKS18938BC1-22919014-A102V1-PM4-0A-PM1-22R57089.bam
SRR22470054	SRP410694	new	PRJNA907028	SAMN31948941	MN13	MN13	Matched Normal	WGA	GENOMIC	PCR	paired	ILLUMINA	Illumina NovaSeq 6000	mitochondrial genome amplification and sequencing	PacBio_HDF5			NovaS01596-BSKS18938BC1-22919014-A102V1-PM4-0A-PM1-22R57091.bam
SRR22470053	SRP410694	new	PRJNA907028	SAMN31948942	MN14	MN14	Matched Normal	WGA	GENOMIC	PCR	paired	ILLUMINA	Illumina NovaSeq 6000	mitochondrial genome amplification and sequencing	PacBio_HDF5			NovaS01596-BSKS18938BC1-22919014-A102V1-PM4-0A-PM1-22R57093.bam
SRR22470052	SRP410694	new	PRJNA907028	SAMN31948943	MN15	MN15	Matched Normal	WGA	GENOMIC	PCR	paired	ILLUMINA	Illumina NovaSeq 6000	mitochondrial genome amplification and sequencing	PacBio_HDF5			NovaS01596-BSKS18938BC1-22919014-A102V1-PM4-0B-PM1-22R57095.bam
SRR22470051	SRP410694	new	PRJNA907028	SAMN31948944	MN16	MN16	Matched Normal	WGA	GENOMIC	PCR	paired	ILLUMINA	Illumina NovaSeq 6000	mitochondrial genome amplification and sequencing	PacBio_HDF5			NovaS01596-BSKS18938BC1-22919014-A102V1-PM4-0A-PM1-22R57097.bam
SRR22470050	SRP410694	new	PRJNA907028	SAMN31948945	MN17	MN17	Matched Normal	WGA	GENOMIC	PCR	paired	ILLUMINA	Illumina NovaSeq 6000	mitochondrial genome amplification and sequencing	PacBio_HDF5			NovaS01596-BSKS18938BC1-22919014-A102V1-PM4-0A-PM1-22R57099.bam
SRR22470049	SRP410694	new	PRJNA907028	SAMN31948946	MN18	MN18	Matched Normal	WGA	GENOMIC	PCR	paired	ILLUMINA	Illumina NovaSeq 6000	mitochondrial genome amplification and sequencing	PacBio_HDF5			NovaS01596-BSKS18938BC1-22919014-A102V1-PM4-0A-PM1-22R57101.bam
SRR22470048	SRP410694	new	PRJNA907028	SAMN31948947	MN19	MN19	Matched Normal	WGA	GENOMIC	PCR	paired	ILLUMINA	Illumina NovaSeq 6000	mitochondrial genome amplification and sequencing	PacBio_HDF5			NovaS01596-BSKS18938BC1-22919014-A102V1-PM4-0A-PM1-22R57103.bam
SRR22470047	SRP410694	new	PRJNA907028	SAMN31948948	MN20	MN20	Matched Normal	WGA	GENOMIC	PCR	paired	ILLUMINA	Illumina NovaSeq 6000	mitochondrial genome amplification and sequencing	PacBio_HDF5			NovaS01596-BSKS18938BC1-22919014-A102V1-PM4-0A-PM1-22R57105.bam
SRR22470045	SRP410694	new	PRJNA907028	SAMN31948949	MN21	MN21	Matched Normal	WGA	GENOMIC	PCR	paired	ILLUMINA	Illumina NovaSeq 6000	mitochondrial genome amplification and sequencing	PacBio_HDF5			NovaS01596-BSKS18938BC1-22919014-A102V1-PM4-0A-PM1-22R57107.bam
SRR22470044	SRP410694	new	PRJNA907028	SAMN31948950	MN22	MN22	Matched Normal	WGA	GENOMIC	PCR	paired	ILLUMINA	Illumina NovaSeq 6000	mitochondrial genome amplification and sequencing	PacBio_HDF5			NovaS01596-BSKS18938BC1-22919014-A102V1-PM4-0A-PM1-22R57109.bam
SRR22470043	SRP410694	new	PRJNA907028	SAMN31948951	MN23	MN23	Matched Normal	WGA	GENOMIC	PCR	paired	ILLUMINA	Illumina NovaSeq 6000	mitochondrial genome amplification and sequencing	PacBio_HDF5			NovaS01596-BSKS18938BC1-22919014-A102V1-PM4-0A-PM1-22R57111.bam
SRR22470042	SRP410694	new	PRJNA907028	SAMN31948952	MN24	MN24	Matched Normal	WGA	GENOMIC	PCR	paired	ILLUMINA	Illumina NovaSeq 6000	mitochondrial genome amplification and sequencing	PacBio_HDF5			NovaS01596-BSKS18938BC1-22919014-A102V1-PM4-0A-PM1-22R57113.bam
SRR22470041	SRP410694	new	PRJNA907028	SAMN31948953	MN25	MN25	Matched Normal	WGA	GENOMIC	PCR	paired	ILLUMINA	Illumina NovaSeq 6000	mitochondrial genome amplification and sequencing	PacBio_HDF5			NovaS01596-BSKS18938BC1-22919014-A102V1-PM4-0A-PM1-22R57115.bam
SRR22470040	SRP410694	new	PRJNA907028	SAMN31948954	MN26	MN26	Matched Normal	WGA	GENOMIC	PCR	paired	ILLUMINA	Illumina NovaSeq 6000	mitochondrial genome amplification and sequencing	PacBio_HDF5			NovaS01596-BSKS18938BC1-22919014-A102V1-PM4-0A-PM1-22R57117.bam
SRR22470039	SRP410694	new	PRJNA907028	SAMN31948955	MN27	MN27	Matched Normal	WGA	GENOMIC	PCR	paired	ILLUMINA	Illumina NovaSeq 6000	mitochondrial genome amplification and sequencing	PacBio_HDF5			NovaS01596-BSKS18938BC1-22919014-A102V1-PM4-0A-PM1-22R57119.bam
SRR22470038	SRP410694	new	PRJNA907028	SAMN31948956	MN28	MN28	Matched Normal	WGA	GENOMIC	PCR	paired	ILLUMINA	Illumina NovaSeq 6000	mitochondrial genome amplification and sequencing	PacBio_HDF5			NovaS01596-BSKS18938BC1-22919014-A102V1-PM4-0A-PM1-22R57121.bam
SRR22470037	SRP410694	new	PRJNA907028	SAMN31948957	MN29	MN29	Matched Normal	WGA	GENOMIC	PCR	paired	ILLUMINA	Illumina NovaSeq 6000	mitochondrial genome amplification and sequencing	PacBio_HDF5			NovaS01596-BSKS18938BC1-22919014-A102V1-PM4-0A-PM1-22R57123.bam
SRR22470036	SRP410694	new	PRJNA907028	SAMN31948958	MN30	MN30	Matched Normal	WGA	GENOMIC	PCR	paired	ILLUMINA	Illumina NovaSeq 6000	mitochondrial genome amplification and sequencing	PacBio_HDF5			NovaS01596-BSKS18938BC1-22919014-A102V1-PM4-0A-PM1-22R57125.bam
SRR22470034	SRP410694	new	PRJNA907028	SAMN31948959	MN31	MN31	Matched Normal	WGA	GENOMIC	PCR	paired	ILLUMINA	Illumina NovaSeq 6000	mitochondrial genome amplification and sequencing	PacBio_HDF5			NovaS01596-BSKS18938BC1-22919014-A102V1-PM4-0A-PM1-22R57127.bam
SRR22470033	SRP410694	new	PRJNA907028	SAMN31948960	MN32	MN32	Matched Normal	WGA	GENOMIC	PCR	paired	ILLUMINA	Illumina NovaSeq 6000	mitochondrial genome amplification and sequencing	PacBio_HDF5			NovaS01596-BSKS18938BC1-22919014-A102V1-PM4-0A-PM1-22R57129.bam
SRR22470032	SRP410694	new	PRJNA907028	SAMN31948961	BC1	BC1	Breast Cancer	WGA	GENOMIC	PCR	paired	ILLUMINA	Illumina NovaSeq 6000	mitochondrial genome amplification and sequencing	PacBio_HDF5			NovaS01596-BSKS18938BC1-22919014-A102V1-PM4-0A-PM1-22R57068.bam
SRR22470031	SRP410694	new	PRJNA907028	SAMN31948962	BC2	BC2	Breast Cancer	WGA	GENOMIC	PCR	paired	ILLUMINA	Illumina NovaSeq 6000	mitochondrial genome amplification and sequencing	PacBio_HDF5			NovaS01596-BSKS18938BC1-22919014-A102V1-PM4-0A-PM1-22R57070.bam
SRR22470030	SRP410694	new	PRJNA907028	SAMN31948963	BC3	BC3	Breast Cancer	WGA	GENOMIC	PCR	paired	ILLUMINA	Illumina NovaSeq 6000	mitochondrial genome amplification and sequencing	PacBio_HDF5			NovaS01596-BSKS18938BC1-22919014-A102V1-PM4-0A-PM1-22R57072.bam
SRR22470029	SRP410694	new	PRJNA907028	SAMN31948964	BC4	BC4	Breast Cancer	WGA	GENOMIC	PCR	paired	ILLUMINA	Illumina NovaSeq 6000	mitochondrial genome amplification and sequencing	PacBio_HDF5			NovaS01596-BSKS18938BC1-22919014-A102V1-PM4-0A-PM1-22R57074.bam
SRR22470028	SRP410694	new	PRJNA907028	SAMN31948965	BC5	BC5	Breast Cancer	WGA	GENOMIC	PCR	paired	ILLUMINA	Illumina NovaSeq 6000	mitochondrial genome amplification and sequencing	PacBio_HDF5			NovaS01596-BSKS18938BC1-22919014-A102V1-PM4-0A-PM1-22R57076.bam
SRR22470027	SRP410694	new	PRJNA907028	SAMN31948966	BC6	BC6	Breast Cancer	WGA	GENOMIC	PCR	paired	ILLUMINA	Illumina NovaSeq 6000	mitochondrial genome amplification and sequencing	PacBio_HDF5			NovaS01596-BSKS18938BC1-22919014-A102V1-PM4-0A-PM1-22R57078.bam
SRR22470026	SRP410694	new	PRJNA907028	SAMN31948967	BC7	BC7	Breast Cancer	WGA	GENOMIC	PCR	paired	ILLUMINA	Illumina NovaSeq 6000	mitochondrial genome amplification and sequencing	PacBio_HDF5			NovaS01596-BSKS18938BC1-22919014-A102V1-PM4-0A-PM1-22R57080.bam
SRR22470025	SRP410694	new	PRJNA907028	SAMN31948968	BC8	BC8	Breast Cancer	WGA	GENOMIC	PCR	paired	ILLUMINA	Illumina NovaSeq 6000	mitochondrial genome amplification and sequencing	PacBio_HDF5			NovaS01596-BSKS18938BC1-22919014-A102V1-PM4-0A-PM1-22R57082.bam
SRR22470023	SRP410694	new	PRJNA907028	SAMN31948969	BC9	BC9	Breast Cancer	WGA	GENOMIC	PCR	paired	ILLUMINA	Illumina NovaSeq 6000	mitochondrial genome amplification and sequencing	PacBio_HDF5			NovaS01596-BSKS18938BC1-22919014-A102V1-PM4-0A-PM1-22R57084.bam
SRR22470022	SRP410694	new	PRJNA907028	SAMN31948970	BC10	BC10	Breast Cancer	WGA	GENOMIC	PCR	paired	ILLUMINA	Illumina NovaSeq 6000	mitochondrial genome amplification and sequencing	PacBio_HDF5			NovaS01596-BSKS18938BC1-22919014-A102V1-PM4-0A-PM1-22R57086.bam
SRR22470021	SRP410694	new	PRJNA907028	SAMN31948971	BC11	BC11	Breast Cancer	WGA	GENOMIC	PCR	paired	ILLUMINA	Illumina NovaSeq 6000	mitochondrial genome amplification and sequencing	PacBio_HDF5			NovaS01596-BSKS18938BC1-22919014-A102V1-PM4-0A-PM1-22R57088.bam
SRR22470020	SRP410694	new	PRJNA907028	SAMN31948972	BC12	BC12	Breast Cancer	WGA	GENOMIC	PCR	paired	ILLUMINA	Illumina NovaSeq 6000	mitochondrial genome amplification and sequencing	PacBio_HDF5			NovaS01596-BSKS18938BC1-22919014-A102V1-PM4-0A-PM1-22R57090.bam
SRR22470019	SRP410694	new	PRJNA907028	SAMN31948973	BC13	BC13	Breast Cancer	WGA	GENOMIC	PCR	paired	ILLUMINA	Illumina NovaSeq 6000	mitochondrial genome amplification and sequencing	PacBio_HDF5			NovaS01596-BSKS18938BC1-22919014-A102V1-PM4-0A-PM1-22R57092.bam
SRR22470018	SRP410694	new	PRJNA907028	SAMN31948974	BC14	BC14	Breast Cancer	WGA	GENOMIC	PCR	paired	ILLUMINA	Illumina NovaSeq 6000	mitochondrial genome amplification and sequencing	PacBio_HDF5			NovaS01596-BSKS18938BC1-22919014-A102V1-PM4-0A-PM1-22R57094.bam
SRR22470017	SRP410694	new	PRJNA907028	SAMN31948975	BC15	BC15	Breast Cancer	WGA	GENOMIC	PCR	paired	ILLUMINA	Illumina NovaSeq 6000	mitochondrial genome amplification and sequencing	PacBio_HDF5			NovaS01596-BSKS18938BC1-22919014-A102V1-PM4-0B-PM1-22R57096.bam
SRR22470016	SRP410694	new	PRJNA907028	SAMN31948976	BC16	BC16	Breast Cancer	WGA	GENOMIC	PCR	paired	ILLUMINA	Illumina NovaSeq 6000	mitochondrial genome amplification and sequencing	PacBio_HDF5			NovaS01596-BSKS18938BC1-22919014-A102V1-PM4-0A-PM1-22R57098.bam
SRR22470015	SRP410694	new	PRJNA907028	SAMN31948977	BC17	BC17	Breast Cancer	WGA	GENOMIC	PCR	paired	ILLUMINA	Illumina NovaSeq 6000	mitochondrial genome amplification and sequencing	PacBio_HDF5			NovaS01596-BSKS18938BC1-22919014-A102V1-PM4-0A-PM1-22R57100.bam
SRR22470014	SRP410694	new	PRJNA907028	SAMN31948978	BC18	BC18	Breast Cancer	WGA	GENOMIC	PCR	paired	ILLUMINA	Illumina NovaSeq 6000	mitochondrial genome amplification and sequencing	PacBio_HDF5			NovaS01596-BSKS18938BC1-22919014-A102V1-PM4-0B-PM1-22R57102.bam
SRR22470012	SRP410694	new	PRJNA907028	SAMN31948979	BC19	BC19	Breast Cancer	WGA	GENOMIC	PCR	paired	ILLUMINA	Illumina NovaSeq 6000	mitochondrial genome amplification and sequencing	PacBio_HDF5			NovaS01596-BSKS18938BC1-22919014-A102V1-PM4-0A-PM1-22R57104.bam
SRR22470011	SRP410694	new	PRJNA907028	SAMN31948980	BC20	BC20	Breast Cancer	WGA	GENOMIC	PCR	paired	ILLUMINA	Illumina NovaSeq 6000	mitochondrial genome amplification and sequencing	PacBio_HDF5			NovaS01596-BSKS18938BC1-22919014-A102V1-PM4-0A-PM1-22R57106.bam
SRR22470010	SRP410694	new	PRJNA907028	SAMN31948981	BC21	BC21	Breast Cancer	WGA	GENOMIC	PCR	paired	ILLUMINA	Illumina NovaSeq 6000	mitochondrial genome amplification and sequencing	PacBio_HDF5			NovaS01596-BSKS18938BC1-22919014-A102V1-PM4-0A-PM1-22R57108.bam
SRR22470009	SRP410694	new	PRJNA907028	SAMN31948982	BC22	BC22	Breast Cancer	WGA	GENOMIC	PCR	paired	ILLUMINA	Illumina NovaSeq 6000	mitochondrial genome amplification and sequencing	PacBio_HDF5			NovaS01596-BSKS18938BC1-22919014-A102V1-PM4-0A-PM1-22R57110.bam
SRR22470008	SRP410694	new	PRJNA907028	SAMN31948983	BC23	BC23	Breast Cancer	WGA	GENOMIC	PCR	paired	ILLUMINA	Illumina NovaSeq 6000	mitochondrial genome amplification and sequencing	PacBio_HDF5			NovaS01596-BSKS18938BC1-22919014-A102V1-PM4-0A-PM1-22R57112.bam
SRR22470007	SRP410694	new	PRJNA907028	SAMN31948984	BC24	BC24	Breast Cancer	WGA	GENOMIC	PCR	paired	ILLUMINA	Illumina NovaSeq 6000	mitochondrial genome amplification and sequencing	PacBio_HDF5			NovaS01596-BSKS18938BC1-22919014-A102V1-PM4-0A-PM1-22R57114.bam
SRR22470006	SRP410694	new	PRJNA907028	SAMN31948985	BC25	BC25	Breast Cancer	WGA	GENOMIC	PCR	paired	ILLUMINA	Illumina NovaSeq 6000	mitochondrial genome amplification and sequencing	PacBio_HDF5			NovaS01596-BSKS18938BC1-22919014-A102V1-PM4-0A-PM1-22R57116.bam
SRR22470005	SRP410694	new	PRJNA907028	SAMN31948986	BC26	BC26	Breast Cancer	WGA	GENOMIC	PCR	paired	ILLUMINA	Illumina NovaSeq 6000	mitochondrial genome amplification and sequencing	PacBio_HDF5			NovaS01596-BSKS18938BC1-22919014-A102V1-PM4-0A-PM1-22R57118.bam
SRR22470004	SRP410694	new	PRJNA907028	SAMN31948987	BC27	BC27	Breast Cancer	WGA	GENOMIC	PCR	paired	ILLUMINA	Illumina NovaSeq 6000	mitochondrial genome amplification and sequencing	PacBio_HDF5			NovaS01596-BSKS18938BC1-22919014-A102V1-PM4-0A-PM1-22R57120.bam
SRR22470003	SRP410694	new	PRJNA907028	SAMN31948988	BC28	BC28	Breast Cancer	WGA	GENOMIC	PCR	paired	ILLUMINA	Illumina NovaSeq 6000	mitochondrial genome amplification and sequencing	PacBio_HDF5			NovaS01596-BSKS18938BC1-22919014-A102V1-PM4-0A-PM1-22R57122.bam
SRR22470001	SRP410694	new	PRJNA907028	SAMN31948989	BC29	BC29	Breast Cancer	WGA	GENOMIC	PCR	paired	ILLUMINA	Illumina NovaSeq 6000	mitochondrial genome amplification and sequencing	PacBio_HDF5			NovaS01596-BSKS18938BC1-22919014-A102V1-PM4-0A-PM1-22R57124.bam
SRR22470000	SRP410694	new	PRJNA907028	SAMN31948990	BC30	BC30	Breast Cancer	WGA	GENOMIC	PCR	paired	ILLUMINA	Illumina NovaSeq 6000	mitochondrial genome amplification and sequencing	PacBio_HDF5			NovaS01596-BSKS18938BC1-22919014-A102V1-PM4-0A-PM1-22R57126.bam
SRR22469999	SRP410694	new	PRJNA907028	SAMN31948991	BC31	BC31	Breast Cancer	WGA	GENOMIC	PCR	paired	ILLUMINA	Illumina NovaSeq 6000	mitochondrial genome amplification and sequencing	PacBio_HDF5			NovaS01596-BSKS18938BC1-22919014-A102V1-PM4-0A-PM1-22R57128.bam
SRR22469998	SRP410694	new	PRJNA907028	SAMN31948992	BC32	BC32	Breast Cancer	WGA	GENOMIC	PCR	paired	ILLUMINA	Illumina NovaSeq 6000	mitochondrial genome amplification and sequencing	PacBio_HDF5			NovaS01596-BSKS18938BC1-22919014-A102V1-PM4-0A-PM1-22R57130.bam
SRR22469997	SRP410694	new	PRJNA907028	SAMN31948993	S1	S1	Breast Cancer	WGA	GENOMIC	PCR	paired	ILLUMINA	Illumina NovaSeq 6000	mitochondrial genome amplification and sequencing	PacBio_HDF5			NovaS01596-BSKS18938BC1-22919014-A102V1-PM4-0A-PM1-22R57131.bam
SRR22469996	SRP410694	new	PRJNA907028	SAMN31948994	S2	S2	Breast Cancer	WGA	GENOMIC	PCR	paired	ILLUMINA	Illumina NovaSeq 6000	mitochondrial genome amplification and sequencing	PacBio_HDF5			NovaS01596-BSKS18938BC1-22919014-A102V1-PM4-0A-PM1-22R57133.bam
SRR22469995	SRP410694	new	PRJNA907028	SAMN31948995	S3	S3	Breast Cancer	WGA	GENOMIC	PCR	paired	ILLUMINA	Illumina NovaSeq 6000	mitochondrial genome amplification and sequencing	PacBio_HDF5			NovaS01596-BSKS18938BC1-22919014-A102V1-PM4-0A-PM1-22R57135.bam
SRR22469994	SRP410694	new	PRJNA907028	SAMN31948996	S4	S4	Breast Cancer	WGA	GENOMIC	PCR	paired	ILLUMINA	Illumina NovaSeq 6000	mitochondrial genome amplification and sequencing	PacBio_HDF5			NovaS01596-BSKS18938BC1-22919014-A102V1-PM4-0A-PM1-22R57137.bam
SRR22469993	SRP410694	new	PRJNA907028	SAMN31948997	S5	S5	Breast Cancer	WGA	GENOMIC	PCR	paired	ILLUMINA	Illumina NovaSeq 6000	mitochondrial genome amplification and sequencing	PacBio_HDF5			NovaS01596-BSKS18938BC1-22919014-A102V1-PM4-0A-PM1-22R57139.bam
SRR22469992	SRP410694	new	PRJNA907028	SAMN31948998	S6	S6	Breast Cancer	WGA	GENOMIC	PCR	paired	ILLUMINA	Illumina NovaSeq 6000	mitochondrial genome amplification and sequencing	PacBio_HDF5			NovaS01596-BSKS18938BC1-22919014-A102V1-PM4-0A-PM1-22R57141.bam
SRR22469990	SRP410694	new	PRJNA907028	SAMN31948999	S7	S7	Breast Cancer	WGA	GENOMIC	PCR	paired	ILLUMINA	Illumina NovaSeq 6000	mitochondrial genome amplification and sequencing	PacBio_HDF5			NovaS01596-BSKS18938BC1-22919014-A102V1-PM4-0A-PM1-22R57143.bam
SRR22469989	SRP410694	new	PRJNA907028	SAMN31949000	S8	S8	Breast Cancer	WGA	GENOMIC	PCR	paired	ILLUMINA	Illumina NovaSeq 6000	mitochondrial genome amplification and sequencing	PacBio_HDF5			NovaS01596-BSKS18938BC1-22919014-A102V1-PM4-0A-PM1-22R57145.bam
SRR22469988	SRP410694	new	PRJNA907028	SAMN31949001	S9	S9	Breast Cancer	WGA	GENOMIC	PCR	paired	ILLUMINA	Illumina NovaSeq 6000	mitochondrial genome amplification and sequencing	PacBio_HDF5			NovaS01596-BSKS18938BC1-22919014-A102V1-PM4-0A-PM1-22R57147.bam
SRR22469987	SRP410694	new	PRJNA907028	SAMN31949002	E1	E1	Breast Cancer	WGA	GENOMIC	PCR	paired	ILLUMINA	Illumina NovaSeq 6000	mitochondrial genome amplification and sequencing	PacBio_HDF5			NovaS01596-BSKS18938BC1-22919014-A102V1-PM4-0C-PM1-22R57132.bam
SRR22469986	SRP410694	new	PRJNA907028	SAMN31949003	E2	E2	Breast Cancer	WGA	GENOMIC	PCR	paired	ILLUMINA	Illumina NovaSeq 6000	mitochondrial genome amplification and sequencing	PacBio_HDF5			NovaS01596-BSKS18938BC1-22919014-A102V1-PM4-0C-PM1-22R57134.bam
SRR22469985	SRP410694	new	PRJNA907028	SAMN31949004	E3	E3	Breast Cancer	WGA	GENOMIC	PCR	paired	ILLUMINA	Illumina NovaSeq 6000	mitochondrial genome amplification and sequencing	PacBio_HDF5			NovaS01596-BSKS18938BC1-22919014-A102V1-PM4-0C-PM1-22R57136.bam
SRR22469984	SRP410694	new	PRJNA907028	SAMN31949005	E4	E4	Breast Cancer	WGA	GENOMIC	PCR	paired	ILLUMINA	Illumina NovaSeq 6000	mitochondrial genome amplification and sequencing	PacBio_HDF5			NovaS01596-BSKS18938BC1-22919014-A102V1-PM4-0C-PM1-22R57138.bam
SRR22469983	SRP410694	new	PRJNA907028	SAMN31949006	E5	E5	Breast Cancer	WGA	GENOMIC	PCR	paired	ILLUMINA	Illumina NovaSeq 6000	mitochondrial genome amplification and sequencing	PacBio_HDF5			NovaS01596-BSKS18938BC1-22919014-A102V1-PM4-0C-PM1-22R57140.bam
SRR22469982	SRP410694	new	PRJNA907028	SAMN31949007	E6	E6	Breast Cancer	WGA	GENOMIC	PCR	paired	ILLUMINA	Illumina NovaSeq 6000	mitochondrial genome amplification and sequencing	PacBio_HDF5			NovaS01596-BSKS18938BC1-22919014-A102V1-PM4-0C-PM1-22R57142.bam
SRR22469981	SRP410694	new	PRJNA907028	SAMN31949008	E7	E7	Breast Cancer	WGA	GENOMIC	PCR	paired	ILLUMINA	Illumina NovaSeq 6000	mitochondrial genome amplification and sequencing	PacBio_HDF5			NovaS01596-BSKS18938BC1-22919014-A102V1-PM4-0C-PM1-22R57144.bam
SRR22469979	SRP410694	new	PRJNA907028	SAMN31949009	E8	E8	Breast Cancer	WGA	GENOMIC	PCR	paired	ILLUMINA	Illumina NovaSeq 6000	mitochondrial genome amplification and sequencing	PacBio_HDF5			NovaS01596-BSKS18938BC1-22919014-A102V1-PM4-0C-PM1-22R57146.bam
SRR22469978	SRP410694	new	PRJNA907028	SAMN31949010	E9	E9	Breast Cancer	WGA	GENOMIC	PCR	paired	ILLUMINA	Illumina NovaSeq 6000	mitochondrial genome amplification and sequencing	PacBio_HDF5			NovaS01596-BSKS18938BC1-22919014-A102V1-PM4-0C-PM1-22R57148.bam
